# Supplementary material for: Application of Potassium Improves Yield and Quality Under Drought Stress by Regulating Nutrient Use Efficiency in Wheat
Source: Plants (Basel). 2026 Feb 9;15(4):539. doi: 10.3390/plants15040539 (PMC12944695; doi:10.3390/plants15040539)
Supplement: Supplementary file 1 [file plants-15-00539-s001.zip]

Archive with 2 entries (2 files):
- Supplementary Figure-re.pdf
- Supplementary Table 1 ANOVA results.xlsx
