# Supplementary material for: Application of Potassium Improves Yield and Quality Under Drought Stress by Regulating Nutrient Use Efficiency in Wheat
Source: Plants (Basel). 2026 Feb 9;15(4):539. doi: 10.3390/plants15040539 (PMC12944695; doi:10.3390/plants15040539)
Supplement: Supplementary file 1 [file plants-15-00539-s001.zip › Supplementary Table 1 ANOVA results.xlsx]

## Sheet: Supplementary Table 1
Supplementary Table 1 Analysis of variance results for the effects of year, treatment, cultivar and their interactions on various parameters.
	Grain yield	Aboveground biomass	Thousand-grain weight	Spike number per plant	Grain number per spike	Plant height	K contents in roots	K contents in stemts	K contents in grains	Aboveground K accumulation	Grain K accumulation	Grain K use efficiency	Aboveground K use efficiency	K uptake efficiency	K harvest index	Ca contents	Fe contents	Mn contents	Cu contents	Mg contents	Zn contents	Total starch	Protein content	Wet gluten
Year	***	NS	***	NS	NS	NS	***	***	***	***	***	NS	***	***	*	***	***	***	***	***	***	***	***	***
Cultivar	***	NS	NS	NS	NS	***	NS	NS	***	NS	***	***	***	NS	***	***	***	***	***	***	***	***	***	***
Treatment	***	***	***	NS	***	***	***	***	***	***	***	***	***	***	***	***	***	***	***	***	***	***	***	***
Year × Cultivar	***	NS	NS	NS	***	***	***	*	***	***	***	***	***	***	***	***	***	***	***	***	***	***	***	*
Year × Treatment	**	NS	***	NS	NS	NS	***	***	***	***	***	***	***	***	***	***	***	***	***	***	***	***	**	NS
Cultivar × Treatment	**	NS	***	NS	NS	*	***	***	***	***	***	***	***	***	***	***	***	***	***	***	***	***	***	NS
Year ×Cultivar × Treatment	***	NS	***	NS	NS	NS	***	***	***	***	***	***	***	***	***	***	***	***	***	***	***	***	***	**
Note: ***: P < 0.001, extremely significant; **: P < 0.01, extremely significant; *: P < 0.05, significant; NS: P > 0.05, not significant.
